# Supplementary material for: Evaluating the Influence of Food Trade on Human Exposure to Heavy Metals via Crops in China
Source: Toxics. 2026 May 28;14(6):474. doi: 10.3390/toxics14060474 (PMC13306763; doi:10.3390/toxics14060474)
Supplement: Supplementary file 1 [file toxics-14-00474-s001.zip]

Archive with 1 entries (1 files):
- toxics-4316389-supplementary.pdf
